# Supplementary material for: Micronutrient Status of Critically Ill Patients with COVID-19 Pneumonia
Source: Nutrients. 2024 Jan 29;16(3):385. doi: 10.3390/nu16030385 (PMC10856879; doi:10.3390/nu16030385)
Supplement: Supplementary file 1 [file nutrients-16-00385-s001.zip]

Archive with 4 entries (4 files):
- Suppl Figure S1 - Vitamin D.jpg
- Supplementary File S1.pdf
- Supplementary File S2.xlsx
- Supplementary File S3.pdf
