# Supplementary material for: Micronutrient Status of Critically Ill Patients with COVID-19 Pneumonia
Source: Nutrients. 2024 Jan 29;16(3):385. doi: 10.3390/nu16030385 (PMC10856879; doi:10.3390/nu16030385)
Supplement: Supplementary file 1 [file nutrients-16-00385-s001.zip › Supplementary File S2.xlsx]

## Sheet: Blad1
Supplementary File 2 - Received (enteral) nutrition per patient
Patients AMC
Patient 1
	Week 1	First 5 days up to 600mL/day Peptamen Intense Smartflex. Day 6-7 0.6-2L/day Smofkabiven with vit + trace elements.
	Week 2	Day 8-9 1-1.7L/day Smofkabiven with vit + trace elements, with 300-700mL Peptamen Intense Smartflex. Day 10-14 1.2L/day Peptamen Intense Smartflex.
	Week 3	1-1.2L/day Peptamen Intense Smartflex. Day 16 only 0.5L.
Patient 2
	Week 1	First 4 days up to 500ml/day Peptamen Intense Smartflex. Day 5-7 up to 1L/day Peptamen Intense Smartflex.
	Week 2	1L/day Peptamen Intense Smartflex.
	Week 3	1L/day Peptamen Intense Smartflex.
Patient 3
	Week 1	1L/day Peptamen Intense Smartflex.
	Week 2	1L/day Peptamen Intense Smartflex.
	Week 3	1L/day Peptamen Intense Smartflex.
Patient 4
	Week 1	First 3 days up to 640ml/day Peptamen Intense Smartflex. Day 5-6 0.6-1.2L/day TPV Smofkabiven without vit + trace elements. Day 6-7 1-1.5L/day TPV Smofkabiven with vitamines + trace elements
	Week 2	Day 8-9 2L/day TPV Smofkabiven with vit + trace elements. Day 10-14 around 1.5L/day TPV Smofkabiven with vit + trace elements, with around 200ml/day Peptamen Intense Smartflex on day 10-13.
	Week 3	Day 15-17 1-1.8L/day TPV Smofkabiven with vit + trace elements, and from day 17-21 1.3L/day Peptamen Intense Smartflex.
Patient 5
	Week 1	Day 1 400ml Pepteamen Intense Smartflex. Day 2-7 0.8-1L/day Peptamen Intense Smartflex.
	Week 2	Day 8 600ml Peptamen Intense Smartflex. Day 9-11 1L/day Peptamen Intense Smartflex. Day 12 0.5L Peptamen Intense Smartflex. Thereafter discharge to ward.
	Week 3	Unknown.
Patient 6
	Week 1	1-1.8L/day Peptamen Intense Smartflex.
	Week 2	1.3L/day Peptamen Intense Smartflex.
	Week 3	1.3L/day Peptamen Intense Smartflex.
Patient 7
	Week 1	Day 1 400ml Peptamen Intense Smartflex. Day 2-7 1-1.4L/day Peptamen Intense Smartflex.
	Week 2	1.2L/day Peptamen Intense Smartflex.
	Week 3	1.2L/day Peptamen Intense Smartflex.
Patient 8
	Week 1	Day 1 700 ml Peptamen Intense Smartflex. Day 2-7 1.2-1.4L/day Peptamen Intense Smartflex.
	Week 2	1-1.2L/day Peptamen Intense Smartflex.
	Week 3	1-1.2L/day Peptamen Intense Smartflex.
Patient 9
	Week 1	Day 1-3 up to 1L/day Peptamen Intense Smartflex. Day 4-7 1-1.2L/day Peptamen Intense Smartflex.
	Week 2	1.2L/day Peptamen Intense Smartflex.
	Week 3	1.2L/day Peptamen Intense Smartflex.
Patient 10
	Week 1	0.9-1L/day Peptamen Intense Smartflex.
	Week 2	0.9L/day Peptamen Intense Smartflex.
	Week 3	0.2-0.9L/day Peptamen Intense Smartflex.
Patients VUmc
Patient 1
	Week 1	Up to 0.5L/day Peptamen HN. Day 7 1L/day Peptamen Intense Smartflex.
	Week 2	1L/day Peptamen Intense Smartflex.
	Week 3	Day 15-17 up to 1.2L/day Nutrison Advanced Protison. Day 18-21 up to 1.1L/day Peptamen Intense Smartflex.
Patient 2
	Week 1	Day 1-4 up to 1L/day Peptamen Intense Smartflex. Day 4-7 0.6-1L Nutrison Advanced Protison. Day 6-7 300-600ml Frebusin 2 KCAL HP.
	Week 2	Day 8-9 250ml Frebusin 2 KCAL HP. Day 9-14 up to 1L/day Peptamen HN.
	Week 3	Day 15 1.5L and therafter 1.2L/day Nutrison Advanced Protein.
Patient 3
	Week 1	Day 1-3 up to 1L/day Peptamen Intense Smartflex. Day 4-7 1.6L/day Peptamen Intense Smartflex.
	Week 2	0.7-1.5L/day Peptamen Intense Smartflex.
	Week 3	Day 15-16 0.7-1.5L/day Peptamen Intense Smartflex. Day 16-21 0.7-1.4L/day Nutrison Advanced Protison. Day 21-22 0.3-1L/day Nutrison Protein Intense.
Patient 4
	Week 1	Day 1-4 up to 1.1L/day Pepteman Intense Smartflex. Day 4-7 0.6-1.2L/day Nutrison Advanced Protison.
	Week 2	1.2L/day Nutrison Advanced Protison. Day 14-15 1.3L in total.
	Week 3	1.2L/day Nutrison Advanced Protison.
Patient 5
	Week 1	Day 1-4 up to 0.8L/day Peptamen Intense Smartflex. Day 4-7 1L/day Peptamen Intense Smartflex.
	Week 2	1L/day Peptamen Intense Smartflex. Day 13 only 0.3L.
	Week 3	Day 15 0.4L Peptamen Instense Smartflex and 0.7L Nutrison Advanced Protison. Day 16-21 1-1.2L/day Nutrison Advanced Protison.
Patient 6
	Week 1	Day 1-4 up to 0.9L/day Peptamen Intense Smartflex. Day 5-7 1-1.5L/day Peptamen Intense Smartflex.
	Week 2	1.2-1.5L/day Peptamen Intense Smartflex. Day 14 0.8L Peptamen Intense Smartflex and 0.7L Nutrison Advanced Protison.
	Week 3	Day 15-17 0.8-1.7L/day Nutrison Advanced Protison. Thereafter discharge to ward.
Patient 7
	Week 1	First days oral intake (unknown what). Day 3-7 up to 1L/day Peptamen Intense Smartflex.
	Week 2	Day 8-13 0.3-0.8L/day Peptamen Intense Smartflex. Day 12-14 0.4-1.4L/day Nutrison Protein Intense. From day 14, this patient received Cernevit for 3 and Supliven for 4 days again (possibly due to CVVH).
	Week 3	Day 15-17 0.9-1.4L/day Nutrison Protein Intense. Day 17-21 0.4-1.3L/day Peptamen Intense Smartflex. Day 21 also 0.7L Nutrison Protein Intense.
Patient 8
	Week 1	Day 1-6 up to 0.5L/day Peptamen Intense Smartflex. Day 7 1L Peptamen Intense Smartflex.
	Week 2	0.7-1.4L/day Peptamen Intense Smartflex.
	Week 3	Day 15-19 1.4L/day Peptamen Intense Smartflex. Day 20 0.8L Peptamen Intense Smartflex and 0.6L Nutrison Advanced Protison. Day 21 1L Nutrison Advanced Protison.
Patient 9
	Week 1	Day 1-3 up to 0.75L/day Peptamen Intense Smartflex. Day 3-5 0.2-0.5L/day Nutrison Advanced Protison. Day 7 0.4L TPV Smofkabiven extra amino, with vit + trace elements.
	Week 2	Dag 8-9 0.3-1.5L TPV Smofkabiven extra amino, with vit + trace elements. Day 9-12 0.2-1.5L/day Peptamen Intense Smartflex. Day 12-14 0.1-1.4L/day Nutrison Advanced Protison. From day 11/12, this patient received Cernevit and Supliven for 5 days again (possibly due to CVVH).
	Week 3	1.3-1.5L/day Nutrison Advanced Protison.
Patient 10
	Week 1	Up to 1L/day Peptamen Intense Smartflex.
	Week 2	Day 8-13 1.2-1.5L/day Peptamen Intense Smartflex. Day 14 0.6L Peptamen Intense Smartflex and 0.9L Nutrison Protein Plus.
	Week 3	Day 15-17 0.8-1.6L/day Nutrison Protein Plus. Day 17-21 0.6-1.8L/day Nutrison Advanced Protison.
